# Supplementary material for: Isoprene-Degrading Bacteria from Soils Associated with Tropical Economic Crops and Framework Forest Trees
Source: Microorganisms. 2021 May 10;9(5):1024. doi: 10.3390/microorganisms9051024 (PMC8150984; doi:10.3390/microorganisms9051024)
Supplement: Supplementary file 1 [file microorganisms-09-01024-s001.zip]

Archive with 1 entries (1 files):
- microorganisms-1211570-supplementary.pdf
